# Supplementary material for: A semi-local neighborhood-based framework for probabilistic cell lineage tracing
Source: BMC Bioinformatics. 2014 Jun 25;15:217. doi: 10.1186/1471-2105-15-217 (PMC4085468; doi:10.1186/1471-2105-15-217)
Supplement: Additional file 2 — Example image data, three images with ground truth segmentation. [file 1471-2105-15-217-S2.zip]

Archive with 8 entries (8 files):
- readme.txt
- t101-nuclei
- t151-nuclei
- t161-nuclei
- Thumbs.db
- ZD_RW10425_WT_20100412_2_s1_t101.TIF
- ZD_RW10425_WT_20100412_2_s1_t151.TIF
- ZD_RW10425_WT_20100412_2_s1_t161.TIF
