# Supplementary material for: A semi-local neighborhood-based framework for probabilistic cell lineage tracing
Source: BMC Bioinformatics. 2014 Jun 25;15:217. doi: 10.1186/1471-2105-15-217 (PMC4085468; doi:10.1186/1471-2105-15-217)
Supplement: Additional file 2 — Example image data, three images with ground truth segmentation. [file 1471-2105-15-217-S2.zip › readme.txt]

This zip file contains image data and edited ground truth for a few frames of C. elegans development at key stages. t101 are around 100 cells, t151 around 250 cells and t161around 350 cells. More complete data available on request.
