# Supplementary material for: A semi-local neighborhood-based framework for probabilistic cell lineage tracing
Source: BMC Bioinformatics. 2014 Jun 25;15:217. doi: 10.1186/1471-2105-15-217 (PMC4085468; doi:10.1186/1471-2105-15-217)
Supplement: Additional file 2 — Example image data, three images with ground truth segmentation. [file 1471-2105-15-217-S2.zip › t101-nuclei]

1	1	1	1	-1	40	157	6.0	15	Nuc168	206040	0	0	0		0	0	0	0	0
2	1	2	2	-1	101	231	12.0	17	Nuc302	1599635	0	0	0		0	0	0	0	0
3	1	3	3	-1	116	265	12.0	15	Nuc491	1309312	0	0	0		0	0	0	0	0
4	1	4	4	-1	71	262	16.0	17	Nuc830	1640100	0	0	0		0	0	0	0	0
5	1	5	5	-1	92	292	14.0	17	Nuc1056	1838609	0	0	0		0	0	0	0	0
6	1	6	6	-1	144	315	13.0	15	Nuc1456	1538538	0	0	0		0	0	0	0	0
7	1	7	7	-1	125	282	15.0	15	Nuc1651	1245804	0	0	0		0	0	0	0	0
8	1	8	8	-1	113	339	14.0	17	Nuc1995	1506384	0	0	0		0	0	0	0	0
9	1	9	9	-1	89	313	14.0	15	Nuc2329	1925881	0	0	0		0	0	0	0	0
10	1	10	10	-1	133	270	10.0	15	Nuc2650	1152080	0	0	0		0	0	0	0	0
11	1	11	11	-1	117	251	8.0	15	Nuc3011	963380	0	0	0		0	0	0	0	0
12	1	12	12	-1	108	212	10.0	15	Nuc3446	1099281	0	0	0		0	0	0	0	0
13	1	13	13	-1	121	231	9.0	15	Nuc3725	1175429	0	0	0		0	0	0	0	0
14	1	14	14	-1	71	188	12.0	17	Nuc4069	1542271	0	0	0		0	0	0	0	0
15	1	15	15	-1	89	206	10.0	15	Nuc4640	1225795	0	0	0		0	0	0	0	0
16	1	16	16	-1	105	228	5.0	17	Nuc5045	1151904	0	0	0		0	0	0	0	0
17	1	17	17	-1	112	262	4.0	15	Nuc5331	1063458	0	0	0		0	0	0	0	0
18	1	18	18	-1	66	221	10.0	17	Nuc5883	2097255	0	0	0		0	0	0	0	0
19	1	19	19	-1	81	248	9.0	15	Nuc6384	1280904	0	0	0		0	0	0	0	0
20	1	20	20	-1	86	264	5.0	17	Nuc6642	1489713	0	0	0		0	0	0	0	0
21	1	21	21	-1	101	296	4.0	15	Nuc7451	1262620	0	0	0		0	0	0	0	0
22	1	22	22	-1	71	267	9.0	15	Nuc7859	1117867	0	0	0		0	0	0	0	0
23	1	23	23	-1	76	285	9.0	15	Nuc8310	1088869	0	0	0		0	0	0	0	0
24	1	24	24	-1	84	297	9.0	15	Nuc8879	1065842	0	0	0		0	0	0	0	0
25	1	25	25	-1	86	315	10.0	15	Nuc9357	2073725	0	0	0		0	0	0	0	0
26	1	26	26	-1	88	243	16.0	13	Nuc9870	766479	0	0	0		0	0	0	0	0
27	1	26	27	-1	77	229	16.0	13	Nuc10107	715662	0	0	0		0	0	0	0	0
28	1	27	28	-1	79	210	16.0	15	Nuc10284	1425583	0	0	0		0	0	0	0	0
29	1	28	29	30	75	194	21.0	15	Nuc10717	1064864	0	0	0		0	0	0	0	0
30	1	29	31	-1	64	175	22.0	17	Nuc11189	1831564	0	0	0		0	0	0	0	0
31	1	30	32	-1	58	220	15.0	15	Nuc11899	1698809	0	0	0		0	0	0	0	0
32	1	31	33	-1	37	210	16.0	17	Nuc12405	1668049	0	0	0		0	0	0	0	0
33	1	32	34	-1	46	191	17.0	17	Nuc12763	1341843	0	0	0		0	0	0	0	0
34	1	33	35	-1	53	170	16.0	17	Nuc13307	1355245	0	0	0		0	0	0	0	0
35	1	34	36	-1	109	162	11.0	17	Nuc13719	1423770	0	0	0		0	0	0	0	0
36	1	35	37	-1	114	185	9.0	15	Nuc14121	1513969	0	0	0		0	0	0	0	0
37	1	36	38	-1	86	169	9.0	15	Nuc14905	1353567	0	0	0		0	0	0	0	0
38	1	37	39	-1	95	182	5.0	13	Nuc15602	704640	0	0	0		0	0	0	0	0
39	1	38	40	-1	108	205	5.0	15	Nuc15955	948982	0	0	0		0	0	0	0	0
40	1	39	41	-1	80	163	16.0	15	Nuc16119	906363	0	0	0		0	0	0	0	0
41	1	40	42	-1	99	180	13.0	13	Nuc16494	868659	0	0	0		0	0	0	0	0
42	1	41	43	-1	66	164	11.0	15	Nuc16896	1564556	0	0	0		0	0	0	0	0
43	1	42	44	-1	124	343	7.0	15	Nuc17224	1248033	0	0	0		0	0	0	0	0
44	1	43	45	-1	100	317	5.0	15	Nuc17417	1162456	0	0	0		0	0	0	0	0
45	1	44	46	-1	146	321	6.0	15	Nuc17579	1043932	0	0	0		0	0	0	0	0
46	1	45	47	-1	132	288	5.0	15	Nuc17992	988706	0	0	0		0	0	0	0	0
47	1	46	48	-1	117	313	9.0	15	Nuc18252	1374725	0	0	0		0	0	0	0	0
48	1	47	49	-1	112	280	7.0	17	Nuc18461	1491759	0	0	0		0	0	0	0	0
49	1	48	50	-1	159	326	14.0	15	Nuc18723	1496740	0	0	0		0	0	0	0	0
50	1	49	51	-1	160	299	11.0	17	Nuc19314	1563711	0	0	0		0	0	0	0	0
51	1	50	52	-1	149	339	20.0	17	Nuc19825	1649162	0	0	0		0	0	0	0	0
52	1	51	53	-1	137	315	20.0	13	Nuc20259	853626	0	0	0		0	0	0	0	0
53	1	51	54	-1	122	298	22.0	15	Nuc20478	1038009	0	0	0		0	0	0	0	0
54	1	52	55	-1	114	342	21.0	15	Nuc20753	1076045	0	0	0		0	0	0	0	0
55	1	53	56	-1	97	317	22.0	13	Nuc20955	980361	0	0	0		0	0	0	0	0
56	1	54	57	-1	130	358	18.0	19	Nuc21002	1991042	0	0	0		0	0	0	0	0
57	1	55	58	-1	139	347	12.0	19	Nuc21578	1864983	0	0	0		0	0	0	0	0
58	1	56	59	-1	110	364	11.0	17	Nuc22242	1841662	0	0	0		0	0	0	0	0
59	1	57	60	-1	103	247	21.0	17	Nuc23046	1702545	0	0	0		0	0	0	0	0
60	1	58	61	-1	114	274	19.0	17	Nuc23738	2140386	0	0	0		0	0	0	0	0
61	1	59	62	-1	92	296	21.0	17	Nuc24450	1782274	0	0	0		0	0	0	0	0
62	1	60	63	-1	81	272	22.0	17	Nuc24908	1645333	0	0	0		0	0	0	0	0
63	1	61	64	-1	50	253	22.0	17	Nuc25525	1951365	0	0	0		0	0	0	0	0
64	1	62	65	-1	48	230	20.0	15	Nuc25844	1818783	0	0	0		0	0	0	0	0
65	1	63	66	-1	53	204	24.0	17	Nuc26411	1748668	0	0	0		0	0	0	0	0
66	1	64	67	-1	71	219	22.0	13	Nuc26794	827767	0	0	0		0	0	0	0	0
67	1	64	68	-1	78	240	22.0	13	Nuc27090	836723	0	0	0		0	0	0	0	0
68	1	65	69	-1	61	342	15.0	15	Nuc27472	1495107	0	0	0		0	0	0	0	0
69	1	66	70	-1	88	350	14.0	15	Nuc28027	1630453	0	0	0		0	0	0	0	0
70	1	67	71	-1	81	337	20.0	13	Nuc28714	833013	0	0	0		0	0	0	0	0
71	1	67	72	-1	67	323	20.0	13	Nuc29082	1067470	0	0	0		0	0	0	0	0
72	1	68	73	-1	65	302	23.0	17	Nuc29451	2080131	0	0	0		0	0	0	0	0
73	1	69	74	-1	31	236	12.0	15	Nuc30360	1593324	0	0	0		0	0	0	0	0
74	1	70	75	-1	43	251	17.0	17	Nuc30939	1603389	0	0	0		0	0	0	0	0
75	1	71	76	77	57	300	17.0	15	Nuc31343	1399582	0	0	0		0	0	0	0	0
76	1	72	78	-1	47	279	21.0	17	Nuc32030	1773761	0	0	0		0	0	0	0	0
77	1	73	79	-1	45	185	9.0	17	Nuc32496	1686337	0	0	0		0	0	0	0	0
78	1	74	80	-1	40	205	9.0	13	Nuc33055	770209	0	0	0		0	0	0	0	0
79	1	74	81	-1	42	221	9.0	13	Nuc33304	639703	0	0	0		0	0	0	0	0
80	1	75	82	-1	84	234	5.0	13	Nuc33704	735356	0	0	0		0	0	0	0	0
81	1	76	83	-1	79	207	5.0	13	Nuc34055	952865	0	0	0		0	0	0	0	0
82	1	77	84	85	66	189	6.0	13	Nuc34237	929211	0	0	0		0	0	0	0	0
83	1	78	86	87	51	268	12.0	13	Nuc34898	1088425	0	0	0		0	0	0	0	0
84	1	79	88	-1	46	268	6.0	17	Nuc35919	1504828	0	0	0		0	0	0	0	0
85	1	80	89	90	63	249	5.0	13	Nuc36642	1105098	0	0	0		0	0	0	0	0
86	1	81	91	-1	58	223	5.0	17	Nuc37457	1511489	0	0	0		0	0	0	0	0
87	1	82	92	-1	48	294	7.0	17	Nuc37990	1418640	0	0	0		0	0	0	0	0
88	1	83	93	-1	65	311	6.0	15	Nuc38943	1137725	0	0	0		0	0	0	0	0
89	1	84	94	-1	93	340	7.0	17	Nuc39619	1493254	0	0	0		0	0	0	0	0
90	1	85	95	-1	72	342	9.0	15	Nuc40294	1268738	0	0	0		0	0	0	0	0
91	1	86	96	-1	43	316	12.0	15	Nuc41001	1557208	0	0	0		0	0	0	0	0
92	1	87	97	-1	61	325	12.0	15	Nuc41535	1491304	0	0	0		0	0	0	0	0
93	1	88	98	-1	122	232	22.0	17	Nuc42193	1441018	0	0	0		0	0	0	0	0
94	1	89	99	-1	145	280	21.0	13	Nuc42468	1044577	0	0	0		0	0	0	0	0
95	1	89	100	-1	134	258	22.0	13	Nuc42890	793254	0	0	0		0	0	0	0	0
96	1	90	101	-1	157	284	16.0	17	Nuc43279	1489137	0	0	0		0	0	0	0	0
97	1	91	102	103	155	252	17.0	17	Nuc43863	1296908	0	0	0		0	0	0	0	0
98	1	92	104	-1	140	215	21.0	15	Nuc44608	1199884	0	0	0		0	0	0	0	0
99	1	93	105	-1	136	242	19.0	15	Nuc44838	1164543	0	0	0		0	0	0	0	0
100	1	94	106	107	123	195	21.0	15	Nuc45056	1234493	0	0	0		0	0	0	0	0
101	1	95	108	109	98	185	22.0	15	Nuc45665	1294169	0	0	0		0	0	0	0	0
102	1	96	110	-1	102	215	21.0	17	Nuc46107	1909999	0	0	0		0	0	0	0	0
103	1	97	111	112	123	211	14.0	15	Nuc46550	1279162	0	0	0		0	0	0	0	0
104	1	98	113	-1	111	184	17.0	17	Nuc47064	1377999	0	0	0		0	0	0	0	0
105	1	99	114	-1	137	210	7.0	15	Nuc47527	1490604	0	0	0		0	0	0	0	0
106	1	100	115	-1	138	232	6.0	13	Nuc47950	730755	0	0	0		0	0	0	0	0
107	1	100	116	-1	145	250	7.0	13	Nuc48249	683122	0	0	0		0	0	0	0	0
108	1	101	117	-1	151	277	8.0	15	Nuc48696	1308706	0	0	0		0	0	0	0	0
109	1	102	118	-1	159	260	11.0	19	Nuc49814	1797253	0	0	0		0	0	0	0	0
110	1	103	119	-1	142	243	12.0	17	Nuc50538	1471729	0	0	0		0	0	0	0	0
111	1	104	120	-1	146	222	12.0	15	Nuc51511	1290131	0	0	0		0	0	0	0	0
112	1	105	121	-1	145	202	16.0	15	Nuc52186	1539258	0	0	0		0	0	0	0	0
113	1	106	122	-1	130	186	12.0	15	Nuc52774	1411861	0	0	0		0	0	0	0	0
114	1	107	123	-1	31	264	14.0	15	Nuc53185	1620196	0	0	0		0	0	0	0	0
115	1	108	124	-1	42	293	14.0	19	Nuc53463	1846400	0	0	0		0	0	0	0	0
116	1	109	125	-1	47	164	10.0	11	Nuc54218	1347198	0	0	0		0	0	0	0	0
117	1	110	126	-1	29	161	15.0	19	Nuc54409	669958	0	0	0		0	0	0	0	0
118	1	111	127	-1	45	145	15.0	17	Nuc54456	313897	0	0	0		0	0	0	0	0
