# Supplementary material for: A semi-local neighborhood-based framework for probabilistic cell lineage tracing
Source: BMC Bioinformatics. 2014 Jun 25;15:217. doi: 10.1186/1471-2105-15-217 (PMC4085468; doi:10.1186/1471-2105-15-217)
Supplement: Additional file 2 — Example image data, three images with ground truth segmentation. [file 1471-2105-15-217-S2.zip › t151-nuclei]

1	1	1	1	-1	108	246	17.0	11	Nuc352	462879	0	0	0		0	0	0	0	0
2	1	2	2	-1	116	268	14.0	17	Nuc541	1906958	0	0	0		0	0	0	0	0
3	1	3	3	-1	83	249	17.0	19	Nuc880	1755389	0	0	0		0	0	0	0	0
4	1	4	4	5	94	275	15.0	19	Nuc1106	3454422	0	0	0		0	0	0	0	0
5	1	5	6	-1	114	317	17.0	19	Nuc1506	5790488	0	0	0		0	0	0	0	0
6	1	6	7	-1	115	294	19.0	15	Nuc1701	1198104	0	0	0		0	0	0	0	0
7	1	7	8	-1	96	324	17.0	17	Nuc2045	2137971	0	0	0		0	0	0	0	0
8	1	8	9	-1	92	298	18.0	19	Nuc2379	7921017	0	0	0		0	0	0	0	0
9	1	9	10	-1	141	258	16.0	15	Nuc2700	1127793	0	0	0		0	0	0	0	0
10	1	10	11	-1	146	223	6.0	11	Nuc2881	909661	0	0	0		0	0	0	0	0
11	1	11	12	-1	122	237	12.0	15	Nuc3061	940379	0	0	0		0	0	0	0	0
12	1	12	13	-1	134	252	11.0	13	Nuc3344	829924	0	0	0		0	0	0	0	0
13	1	13	14	-1	110	186	12.0	15	Nuc3496	1082968	0	0	0		0	0	0	0	0
14	1	14	15	-1	117	214	12.0	13	Nuc3611	1096534	0	0	0		0	0	0	0	0
15	1	15	16	-1	122	208	14.0	15	Nuc3775	1244104	0	0	0		0	0	0	0	0
16	1	16	17	-1	130	239	17.0	13	Nuc3999	916471	0	0	0		0	0	0	0	0
17	1	17	18	-1	97	217	18.0	11	Nuc4119	799443	0	0	0		0	0	0	0	0
18	1	18	19	-1	93	188	20.0	11	Nuc4294	705676	0	0	0		0	0	0	0	0
19	1	19	20	-1	79	186	17.0	13	Nuc4391	864002	0	0	0		0	0	0	0	0
20	1	20	21	-1	81	171	13.0	11	Nuc4518	578627	0	0	0		0	0	0	0	0
21	1	21	22	-1	101	215	15.0	11	Nuc4690	636347	0	0	0		0	0	0	0	0
22	1	22	23	-1	93	191	16.0	11	Nuc4744	846575	0	0	0		0	0	0	0	0
23	1	23	24	-1	92	227	14.0	11	Nuc4886	883389	0	0	0		0	0	0	0	0
24	1	24	25	-1	100	249	12.0	13	Nuc5095	681283	0	0	0		0	0	0	0	0
25	1	25	26	-1	109	226	10.0	11	Nuc5148	569695	0	0	0		0	0	0	0	0
26	1	26	27	-1	114	266	5.0	13	Nuc5381	1295468	0	0	0		0	0	0	0	0
27	1	27	28	-1	125	275	7.0	15	Nuc5575	1016053	0	0	0		0	0	0	0	0
28	1	28	29	-1	69	207	18.0	11	Nuc5933	597664	0	0	0		0	0	0	0	0
29	1	29	30	-1	77	227	18.0	13	Nuc6079	740098	0	0	0		0	0	0	0	0
30	1	30	31	-1	69	202	14.0	13	Nuc6159	870323	0	0	0		0	0	0	0	0
31	1	31	32	-1	65	177	13.0	11	Nuc6322	473512	0	0	0		0	0	0	0	0
32	1	32	33	34	77	219	14.0	11	Nuc6434	879534	0	0	0		0	0	0	0	0
33	1	33	35	-1	69	254	14.0	11	Nuc6596	718776	0	0	0		0	0	0	0	0
34	1	34	36	-1	92	239	9.0	11	Nuc6692	531959	0	0	0		0	0	0	0	0
35	1	35	37	-1	90	259	11.0	13	Nuc6863	620235	0	0	0		0	0	0	0	0
36	1	36	38	-1	103	274	8.0	11	Nuc7049	481862	0	0	0		0	0	0	0	0
37	1	36	39	-1	97	257	7.0	11	Nuc7217	575274	0	0	0		0	0	0	0	0
38	1	37	40	-1	96	298	7.0	13	Nuc7501	961294	0	0	0		0	0	0	0	0
39	1	38	41	-1	98	286	6.0	13	Nuc7707	800531	0	0	0		0	0	0	0	0
40	1	39	42	-1	54	206	11.0	13	Nuc7909	947632	0	0	0		0	0	0	0	0
41	1	40	43	-1	60	223	10.0	13	Nuc8101	837720	0	0	0		0	0	0	0	0
42	1	41	44	-1	58	247	15.0	13	Nuc8360	873825	0	0	0		0	0	0	0	0
43	1	42	45	-1	55	233	12.0	13	Nuc8665	1098990	0	0	0		0	0	0	0	0
44	1	43	46	-1	70	248	9.0	13	Nuc8929	779836	0	0	0		0	0	0	0	0
45	1	44	47	-1	73	270	9.0	15	Nuc9208	739477	0	0	0		0	0	0	0	0
46	1	45	48	-1	51	261	13.0	13	Nuc9407	1051611	0	0	0		0	0	0	0	0
47	1	46	49	-1	59	279	16.0	15	Nuc9585	860841	0	0	0		0	0	0	0	0
48	1	47	50	-1	54	227	19.0	11	Nuc9920	729103	0	0	0		0	0	0	0	0
49	1	48	51	-1	52	207	20.0	11	Nuc10021	410517	0	0	0		0	0	0	0	0
50	1	49	52	-1	65	196	20.0	13	Nuc10163	946513	0	0	0		0	0	0	0	0
51	1	50	53	-1	55	165	16.0	11	Nuc10334	685546	0	0	0		0	0	0	0	0
52	1	51	54	-1	76	162	16.0	13	Nuc10529	663079	0	0	0		0	0	0	0	0
53	1	52	55	-1	112	204	19.0	11	Nuc10767	734663	0	0	0		0	0	0	0	0
54	1	53	56	-1	116	220	20.0	11	Nuc10869	768972	0	0	0		0	0	0	0	0
55	1	54	57	-1	106	188	20.0	13	Nuc11042	704225	0	0	0		0	0	0	0	0
56	1	55	58	-1	85	176	22.0	11	Nuc11096	727175	0	0	0		0	0	0	0	0
57	1	56	59	-1	106	173	17.0	11	Nuc11239	699230	0	0	0		0	0	0	0	0
58	1	57	60	-1	119	182	17.0	13	Nuc11346	829947	0	0	0		0	0	0	0	0
59	1	58	61	-1	98	172	19.0	13	Nuc11475	902631	0	0	0		0	0	0	0	0
60	1	59	62	-1	94	161	17.0	11	Nuc11731	826034	0	0	0		0	0	0	0	0
61	1	60	63	-1	45	194	16.0	11	Nuc11949	895475	0	0	0		0	0	0	0	0
62	1	61	64	-1	52	179	16.0	11	Nuc11989	1075658	0	0	0		0	0	0	0	0
63	1	62	65	-1	42	192	14.0	11	Nuc12140	800972	0	0	0		0	0	0	0	0
64	1	63	66	-1	42	177	12.0	11	Nuc12273	386541	0	0	0		0	0	0	0	0
65	1	64	67	68	51	182	10.0	13	Nuc12455	818867	0	0	0		0	0	0	0	0
66	1	65	69	-1	65	160	14.0	11	Nuc12813	601848	0	0	0		0	0	0	0	0
67	1	66	70	-1	50	169	13.0	11	Nuc12908	456187	0	0	0		0	0	0	0	0
68	1	67	71	-1	80	155	14.0	11	Nuc13158	656020	0	0	0		0	0	0	0	0
69	1	68	72	-1	84	159	9.0	11	Nuc13357	762465	0	0	0		0	0	0	0	0
70	1	69	73	-1	64	166	11.0	13	Nuc13510	574470	0	0	0		0	0	0	0	0
71	1	70	74	-1	121	173	14.0	11	Nuc13769	603046	0	0	0		0	0	0	0	0
72	1	71	75	-1	105	167	13.0	11	Nuc13791	612458	0	0	0		0	0	0	0	0
73	1	72	76	-1	140	189	12.0	11	Nuc13944	609699	0	0	0		0	0	0	0	0
74	1	73	77	-1	129	178	11.0	11	Nuc13993	777493	0	0	0		0	0	0	0	0
75	1	74	78	-1	138	204	7.0	13	Nuc14171	787221	0	0	0		0	0	0	0	0
76	1	75	79	-1	128	201	5.0	11	Nuc14469	701886	0	0	0		0	0	0	0	0
77	1	76	80	-1	128	189	9.0	11	Nuc14733	795782	0	0	0		0	0	0	0	0
78	1	77	81	-1	130	229	4.0	11	Nuc14955	695474	0	0	0		0	0	0	0	0
79	1	78	82	-1	132	215	5.0	11	Nuc15135	670138	0	0	0		0	0	0	0	0
80	1	79	83	-1	94	196	3.0	13	Nuc15386	709355	0	0	0		0	0	0	0	0
81	1	80	84	-1	106	209	8.0	11	Nuc15532	780705	0	0	0		0	0	0	0	0
82	1	81	85	-1	102	214	4.0	11	Nuc15652	677421	0	0	0		0	0	0	0	0
83	1	82	86	-1	108	226	4.0	13	Nuc15883	745998	0	0	0		0	0	0	0	0
84	1	83	87	-1	115	217	8.0	11	Nuc16005	917702	0	0	0		0	0	0	0	0
85	1	84	88	-1	102	190	7.0	15	Nuc16169	1098618	0	0	0		0	0	0	0	0
86	1	85	89	-1	86	175	8.0	11	Nuc16286	828772	0	0	0		0	0	0	0	0
87	1	86	90	-1	110	173	6.0	13	Nuc16544	954549	0	0	0		0	0	0	0	0
88	1	87	91	-1	115	196	8.0	11	Nuc16743	719832	0	0	0		0	0	0	0	0
89	1	88	92	-1	75	166	6.0	13	Nuc16946	751841	0	0	0		0	0	0	0	0
90	1	89	93	-1	96	179	3.0	13	Nuc17024	722250	0	0	0		0	0	0	0	0
91	1	90	94	-1	72	310	13.0	15	Nuc17274	792374	0	0	0		0	0	0	0	0
92	1	91	95	-1	71	290	13.0	13	Nuc17343	753689	0	0	0		0	0	0	0	0
93	1	92	96	-1	58	282	12.0	13	Nuc17467	698719	0	0	0		0	0	0	0	0
94	1	93	97	-1	135	299	13.0	13	Nuc17629	782085	0	0	0		0	0	0	0	0
95	1	94	98	-1	138	279	14.0	13	Nuc17728	787464	0	0	0		0	0	0	0	0
96	1	95	99	-1	134	290	10.0	13	Nuc18042	645465	0	0	0		0	0	0	0	0
97	1	96	100	-1	141	267	12.0	13	Nuc18126	620288	0	0	0		0	0	0	0	0
98	1	97	101	-1	94	308	12.0	17	Nuc18302	3079750	0	0	0		0	0	0	0	0
99	1	98	102	-1	110	283	11.0	15	Nuc18511	1112684	0	0	0		0	0	0	0	0
100	1	99	103	-1	123	331	10.0	15	Nuc18773	1053734	0	0	0		0	0	0	0	0
101	1	100	104	-1	133	320	13.0	15	Nuc19011	1604014	0	0	0		0	0	0	0	0
102	1	101	105	-1	118	302	8.0	15	Nuc19364	1109559	0	0	0		0	0	0	0	0
103	1	102	106	-1	123	316	8.0	15	Nuc19763	1436112	0	0	0		0	0	0	0	0
104	1	103	107	-1	135	349	10.0	13	Nuc19875	730975	0	0	0		0	0	0	0	0
105	1	104	108	-1	121	354	10.0	13	Nuc20057	837798	0	0	0		0	0	0	0	0
106	1	105	109	-1	127	351	22.0	13	Nuc20309	1088092	0	0	0		0	0	0	0	0
107	1	106	110	-1	127	353	17.0	15	Nuc20409	1226423	0	0	0		0	0	0	0	0
108	1	107	111	-1	113	306	24.0	15	Nuc20528	2157720	0	0	0		0	0	0	0	0
109	1	108	112	-1	125	335	23.0	15	Nuc20632	1017987	0	0	0		0	0	0	0	0
110	1	109	113	-1	98	355	23.0	15	Nuc20803	1060835	0	0	0		0	0	0	0	0
111	1	110	114	-1	108	361	18.0	13	Nuc20885	1102663	0	0	0		0	0	0	0	0
112	1	111	115	-1	110	361	13.0	15	Nuc21052	1105246	0	0	0		0	0	0	0	0
113	1	112	116	-1	115	357	7.0	15	Nuc21166	1131613	0	0	0		0	0	0	0	0
114	1	113	117	-1	79	332	13.0	15	Nuc21628	1230146	0	0	0		0	0	0	0	0
115	1	114	118	-1	101	340	9.0	15	Nuc21993	1175804	0	0	0		0	0	0	0	0
116	1	115	119	-1	83	310	8.0	17	Nuc22292	1146719	0	0	0		0	0	0	0	0
117	1	116	120	-1	94	324	7.0	15	Nuc22802	1110263	0	0	0		0	0	0	0	0
118	1	117	121	-1	121	286	22.0	13	Nuc23096	885546	0	0	0		0	0	0	0	0
119	1	118	122	-1	132	303	23.0	11	Nuc23247	785549	0	0	0		0	0	0	0	0
120	1	119	123	-1	114	272	22.0	11	Nuc23432	858396	0	0	0		0	0	0	0	0
121	1	120	124	-1	105	255	23.0	11	Nuc23578	739049	0	0	0		0	0	0	0	0
122	1	121	125	-1	140	332	18.0	11	Nuc23788	614693	0	0	0		0	0	0	0	0
123	1	121	126	-1	144	315	21.0	11	Nuc23928	716103	0	0	0		0	0	0	0	0
124	1	122	127	-1	144	304	19.0	11	Nuc24118	693951	0	0	0		0	0	0	0	0
125	1	123	128	-1	143	281	21.0	11	Nuc24260	745556	0	0	0		0	0	0	0	0
126	1	124	129	-1	78	347	20.0	11	Nuc24500	858097	0	0	0		0	0	0	0	0
127	1	125	130	-1	68	324	21.0	11	Nuc24626	847784	0	0	0		0	0	0	0	0
128	1	126	131	-1	57	318	19.0	11	Nuc24737	751628	0	0	0		0	0	0	0	0
129	1	127	132	-1	68	303	22.0	13	Nuc24958	841497	0	0	0		0	0	0	0	0
130	1	128	133	-1	71	283	22.0	13	Nuc25107	1001780	0	0	0		0	0	0	0	0
131	1	129	134	-1	51	283	22.0	13	Nuc25226	1068506	0	0	0		0	0	0	0	0
132	1	130	135	-1	60	270	23.0	11	Nuc25316	677474	0	0	0		0	0	0	0	0
133	1	131	136	-1	55	247	22.0	11	Nuc25575	803943	0	0	0		0	0	0	0	0
134	1	132	137	-1	46	228	22.0	11	Nuc25627	653913	0	0	0		0	0	0	0	0
135	1	133	138	-1	43	268	20.0	13	Nuc25767	571165	0	0	0		0	0	0	0	0
136	1	134	139	-1	53	209	22.0	11	Nuc25894	1763064	0	0	0		0	0	0	0	0
137	1	135	140	-1	66	237	23.0	11	Nuc26068	896084	0	0	0		0	0	0	0	0
138	1	136	141	-1	65	221	23.0	13	Nuc26251	803236	0	0	0		0	0	0	0	0
139	1	137	142	-1	64	178	19.0	11	Nuc26461	612360	0	0	0		0	0	0	0	0
140	1	138	143	-1	81	206	22.0	13	Nuc26674	1000919	0	0	0		0	0	0	0	0
141	1	139	144	-1	84	245	22.0	13	Nuc26844	968926	0	0	0		0	0	0	0	0
142	1	140	145	-1	79	220	22.0	11	Nuc27035	792719	0	0	0		0	0	0	0	0
143	1	141	146	-1	96	273	22.0	13	Nuc27140	1043082	0	0	0		0	0	0	0	0
144	1	142	147	-1	70	257	23.0	13	Nuc27241	920664	0	0	0		0	0	0	0	0
145	1	143	148	-1	69	353	13.0	13	Nuc27522	1073521	0	0	0		0	0	0	0	0
146	1	144	149	-1	53	330	14.0	11	Nuc27670	740931	0	0	0		0	0	0	0	0
147	1	145	150	-1	50	327	11.0	13	Nuc27859	986080	0	0	0		0	0	0	0	0
148	1	146	151	-1	98	360	8.0	11	Nuc28077	615371	0	0	0		0	0	0	0	0
149	1	147	152	-1	82	357	10.0	11	Nuc28221	663108	0	0	0		0	0	0	0	0
150	1	148	153	-1	71	350	9.0	11	Nuc28335	760652	0	0	0		0	0	0	0	0
151	1	149	154	-1	60	335	11.0	11	Nuc28505	657337	0	0	0		0	0	0	0	0
152	1	150	155	-1	88	356	13.0	11	Nuc28764	699706	0	0	0		0	0	0	0	0
153	1	151	156	-1	79	356	17.0	13	Nuc28942	702010	0	0	0		0	0	0	0	0
154	1	152	157	-1	60	334	17.0	13	Nuc29132	803894	0	0	0		0	0	0	0	0
155	1	153	158	-1	69	351	16.0	11	Nuc29284	617474	0	0	0		0	0	0	0	0
156	1	154	159	-1	39	289	19.0	13	Nuc29501	974231	0	0	0		0	0	0	0	0
157	1	155	160	-1	49	299	21.0	13	Nuc29738	994117	0	0	0		0	0	0	0	0
158	1	156	161	-1	38	275	17.0	11	Nuc29889	697280	0	0	0		0	0	0	0	0
159	1	157	162	-1	41	288	15.0	11	Nuc30055	1054212	0	0	0		0	0	0	0	0
160	1	158	163	-1	48	310	15.0	13	Nuc30200	868081	0	0	0		0	0	0	0	0
161	1	159	164	-1	37	203	10.0	11	Nuc30410	636684	0	0	0		0	0	0	0	0
162	1	159	165	-1	39	189	9.0	11	Nuc30429	632049	0	0	0		0	0	0	0	0
163	1	160	166	-1	28	232	14.0	11	Nuc30586	743266	0	0	0		0	0	0	0	0
164	1	161	167	-1	36	219	11.0	11	Nuc30765	825180	0	0	0		0	0	0	0	0
165	1	162	168	-1	40	207	16.0	11	Nuc30989	612051	0	0	0		0	0	0	0	0
166	1	163	169	-1	45	221	16.0	11	Nuc31076	643868	0	0	0		0	0	0	0	0
167	1	164	170	-1	40	245	15.0	13	Nuc31281	893604	0	0	0		0	0	0	0	0
168	1	165	171	-1	44	309	11.0	11	Nuc31393	818754	0	0	0		0	0	0	0	0
169	1	166	172	-1	37	281	12.0	13	Nuc31582	804384	0	0	0		0	0	0	0	0
170	1	167	173	-1	30	266	15.0	13	Nuc31780	893464	0	0	0		0	0	0	0	0
171	1	168	174	-1	27	250	15.0	11	Nuc31866	713995	0	0	0		0	0	0	0	0
172	1	169	175	-1	41	198	20.0	11	Nuc32080	854734	0	0	0		0	0	0	0	0
173	1	170	176	-1	40	217	19.0	11	Nuc32173	814608	0	0	0		0	0	0	0	0
174	1	171	177	-1	35	231	19.0	11	Nuc32304	725670	0	0	0		0	0	0	0	0
175	1	172	178	-1	36	249	19.0	13	Nuc32360	844095	0	0	0		0	0	0	0	0
176	1	173	179	-1	75	179	11.0	11	Nuc32546	681032	0	0	0		0	0	0	0	0
177	1	174	180	-1	83	192	13.0	11	Nuc32690	634604	0	0	0		0	0	0	0	0
178	1	175	181	-1	70	167	9.0	11	Nuc32887	714645	0	0	0		0	0	0	0	0
179	1	176	182	-1	76	197	5.0	13	Nuc33105	749444	0	0	0		0	0	0	0	0
180	1	177	183	-1	69	181	5.0	13	Nuc33180	801191	0	0	0		0	0	0	0	0
181	1	178	184	-1	65	216	5.0	11	Nuc33354	618194	0	0	0		0	0	0	0	0
182	1	179	185	-1	59	201	5.0	11	Nuc33520	779567	0	0	0		0	0	0	0	0
183	1	180	186	-1	80	229	10.0	13	Nuc33754	841782	0	0	0		0	0	0	0	0
184	1	181	187	-1	75	241	12.0	13	Nuc33889	740629	0	0	0		0	0	0	0	0
185	1	182	188	-1	68	195	10.0	11	Nuc34105	770949	0	0	0		0	0	0	0	0
186	1	183	189	-1	75	208	10.0	13	Nuc34186	733516	0	0	0		0	0	0	0	0
187	1	184	190	-1	99	201	12.0	13	Nuc34287	890712	0	0	0		0	0	0	0	0
188	1	185	191	-1	96	219	11.0	11	Nuc34454	726801	0	0	0		0	0	0	0	0
189	1	186	192	-1	90	197	9.0	13	Nuc34736	698689	0	0	0		0	0	0	0	0
190	1	187	193	-1	61	232	6.0	11	Nuc34948	765412	0	0	0		0	0	0	0	0
191	1	188	194	-1	51	217	5.0	11	Nuc35214	774028	0	0	0		0	0	0	0	0
192	1	189	195	-1	52	236	4.0	13	Nuc35571	858214	0	0	0		0	0	0	0	0
193	1	190	196	-1	53	251	7.0	13	Nuc35651	783282	0	0	0		0	0	0	0	0
194	1	191	197	-1	78	251	4.0	11	Nuc35969	491727	0	0	0		0	0	0	0	0
195	1	192	198	-1	69	235	3.0	13	Nuc36192	542058	0	0	0		0	0	0	0	0
196	1	193	199	-1	59	254	3.0	13	Nuc36405	738080	0	0	0		0	0	0	0	0
197	1	194	200	-1	69	270	4.0	11	Nuc36500	707371	0	0	0		0	0	0	0	0
198	1	195	201	-1	92	252	5.0	15	Nuc36692	822360	0	0	0		0	0	0	0	0
199	1	196	202	-1	81	239	6.0	11	Nuc36831	670834	0	0	0		0	0	0	0	0
200	1	197	203	-1	99	244	4.0	15	Nuc37153	887550	0	0	0		0	0	0	0	0
201	1	198	204	-1	90	230	4.0	11	Nuc37333	655782	0	0	0		0	0	0	0	0
202	1	199	205	-1	83	208	3.0	13	Nuc37507	695369	0	0	0		0	0	0	0	0
203	1	200	206	-1	77	224	4.0	11	Nuc37570	462091	0	0	0		0	0	0	0	0
204	1	201	207	-1	92	223	7.0	13	Nuc37732	744056	0	0	0		0	0	0	0	0
205	1	202	208	-1	74	214	6.0	11	Nuc37816	684819	0	0	0		0	0	0	0	0
206	1	203	209	-1	66	260	6.0	11	Nuc38040	710187	0	0	0		0	0	0	0	0
207	1	204	210	-1	68	275	7.0	11	Nuc38280	738219	0	0	0		0	0	0	0	0
208	1	205	211	-1	73	299	4.0	13	Nuc38449	675409	0	0	0		0	0	0	0	0
209	1	206	212	-1	69	282	4.0	11	Nuc38720	668972	0	0	0		0	0	0	0	0
210	1	207	213	-1	104	311	4.0	11	Nuc38993	647600	0	0	0		0	0	0	0	0
211	1	208	214	-1	91	298	3.0	13	Nuc39156	862877	0	0	0		0	0	0	0	0
212	1	209	215	-1	89	283	4.0	13	Nuc39257	624743	0	0	0		0	0	0	0	0
213	1	210	216	-1	84	267	4.0	11	Nuc39466	635063	0	0	0		0	0	0	0	0
214	1	211	217	-1	95	325	4.0	11	Nuc39669	830939	0	0	0		0	0	0	0	0
215	1	212	218	-1	81	326	4.0	13	Nuc39896	705009	0	0	0		0	0	0	0	0
216	1	213	219	-1	70	314	4.0	11	Nuc40121	602373	0	0	0		0	0	0	0	0
217	1	214	220	-1	95	349	5.0	11	Nuc40344	589677	0	0	0		0	0	0	0	0
218	1	215	221	-1	83	344	6.0	13	Nuc40413	810858	0	0	0		0	0	0	0	0
219	1	216	222	-1	69	339	6.0	11	Nuc40507	638266	0	0	0		0	0	0	0	0
220	1	217	223	-1	62	321	5.0	11	Nuc40758	636788	0	0	0		0	0	0	0	0
221	1	218	224	-1	55	262	10.0	13	Nuc41051	911230	0	0	0		0	0	0	0	0
222	1	219	225	-1	46	268	6.0	11	Nuc41087	614030	0	0	0		0	0	0	0	0
223	1	220	226	-1	55	285	4.0	11	Nuc41251	629777	0	0	0		0	0	0	0	0
224	1	221	227	-1	57	307	4.0	11	Nuc41333	556790	0	0	0		0	0	0	0	0
225	1	222	228	-1	45	300	7.0	11	Nuc41585	622434	0	0	0		0	0	0	0	0
226	1	223	229	-1	59	330	7.0	13	Nuc41881	797068	0	0	0		0	0	0	0	0
227	1	224	230	-1	51	313	7.0	11	Nuc42005	510479	0	0	0		0	0	0	0	0
228	1	225	231	-1	138	246	22.0	11	Nuc42243	644622	0	0	0		0	0	0	0	0
229	1	226	232	-1	143	265	20.0	11	Nuc42395	965896	0	0	0		0	0	0	0	0
230	1	227	233	-1	156	334	14.0	13	Nuc42518	662020	0	0	0		0	0	0	0	0
231	1	228	234	-1	142	342	13.0	11	Nuc42669	823852	0	0	0		0	0	0	0	0
232	1	229	235	-1	158	327	16.0	13	Nuc42940	797209	0	0	0		0	0	0	0	0
233	1	230	236	-1	160	316	19.0	13	Nuc43090	987081	0	0	0		0	0	0	0	0
234	1	231	237	-1	134	337	6.0	13	Nuc43329	579434	0	0	0		0	0	0	0	0
235	1	232	238	-1	149	332	11.0	11	Nuc43398	739740	0	0	0		0	0	0	0	0
236	1	233	239	-1	153	318	10.0	11	Nuc43692	836731	0	0	0		0	0	0	0	0
237	1	234	240	-1	158	309	14.0	11	Nuc43913	869612	0	0	0		0	0	0	0	0
238	1	235	241	-1	157	294	18.0	13	Nuc44062	881293	0	0	0		0	0	0	0	0
239	1	236	242	-1	166	292	13.0	13	Nuc44251	927341	0	0	0		0	0	0	0	0
240	1	237	243	-1	165	275	13.0	13	Nuc44400	724953	0	0	0		0	0	0	0	0
241	1	238	244	-1	152	241	20.0	11	Nuc44658	907317	0	0	0		0	0	0	0	0
242	1	239	245	-1	151	223	22.0	11	Nuc44696	867492	0	0	0		0	0	0	0	0
243	1	240	246	-1	160	261	13.0	13	Nuc44888	950609	0	0	0		0	0	0	0	0
244	1	241	247	-1	137	226	22.0	13	Nuc45106	921567	0	0	0		0	0	0	0	0
245	1	242	248	-1	136	212	22.0	13	Nuc45269	931205	0	0	0		0	0	0	0	0
246	1	243	249	-1	124	187	22.0	11	Nuc45476	891504	0	0	0		0	0	0	0	0
247	1	244	250	-1	132	199	23.0	13	Nuc45532	931072	0	0	0		0	0	0	0	0
248	1	245	251	-1	104	189	23.0	11	Nuc45715	1191397	0	0	0		0	0	0	0	0
249	1	246	252	-1	103	204	23.0	13	Nuc45757	998462	0	0	0		0	0	0	0	0
250	1	247	253	-1	93	232	23.0	11	Nuc45921	789334	0	0	0		0	0	0	0	0
251	1	248	254	-1	98	217	21.0	11	Nuc46028	1116526	0	0	0		0	0	0	0	0
252	1	249	255	-1	118	210	24.0	11	Nuc46157	789757	0	0	0		0	0	0	0	0
253	1	250	256	-1	127	259	23.0	13	Nuc46279	851546	0	0	0		0	0	0	0	0
254	1	251	257	-1	123	245	23.0	11	Nuc46329	598731	0	0	0		0	0	0	0	0
255	1	252	258	-1	141	217	18.0	11	Nuc46600	684051	0	0	0		0	0	0	0	0
256	1	253	259	-1	145	231	17.0	11	Nuc46682	869162	0	0	0		0	0	0	0	0
257	1	254	260	-1	124	196	18.0	11	Nuc46947	688197	0	0	0		0	0	0	0	0
258	1	255	261	-1	139	188	19.0	11	Nuc47114	812119	0	0	0		0	0	0	0	0
259	1	256	262	-1	132	179	15.0	11	Nuc47166	754036	0	0	0		0	0	0	0	0
260	1	257	263	-1	137	195	15.0	13	Nuc47307	832469	0	0	0		0	0	0	0	0
261	1	258	264	-1	146	203	18.0	11	Nuc47382	717776	0	0	0		0	0	0	0	0
262	1	259	265	-1	144	251	4.0	11	Nuc47577	846305	0	0	0		0	0	0	0	0
263	1	260	266	-1	140	234	6.0	11	Nuc47830	611409	0	0	0		0	0	0	0	0
264	1	261	267	-1	117	268	4.0	13	Nuc48000	984640	0	0	0		0	0	0	0	0
265	1	262	268	-1	125	247	4.0	17	Nuc48062	766254	0	0	0		0	0	0	0	0
266	1	263	269	-1	122	284	4.0	11	Nuc48299	673752	0	0	0		0	0	0	0	0
267	1	264	270	-1	121	306	4.0	11	Nuc48447	635597	0	0	0		0	0	0	0	0
268	1	265	271	-1	137	301	6.0	13	Nuc48746	736236	0	0	0		0	0	0	0	0
269	1	266	272	-1	134	269	4.0	13	Nuc48961	650045	0	0	0		0	0	0	0	0
270	1	267	273	-1	137	286	4.0	11	Nuc49098	697819	0	0	0		0	0	0	0	0
271	1	268	274	-1	115	322	5.0	11	Nuc49372	660697	0	0	0		0	0	0	0	0
272	1	269	275	-1	133	315	4.0	11	Nuc49560	634145	0	0	0		0	0	0	0	0
273	1	270	276	-1	135	329	4.0	11	Nuc49864	672807	0	0	0		0	0	0	0	0
274	1	271	277	-1	148	318	6.0	13	Nuc50004	935656	0	0	0		0	0	0	0	0
275	1	272	278	-1	157	282	6.0	11	Nuc50251	712899	0	0	0		0	0	0	0	0
276	1	273	279	-1	151	303	7.0	11	Nuc50415	797395	0	0	0		0	0	0	0	0
277	1	274	280	-1	162	298	9.0	13	Nuc50588	711011	0	0	0		0	0	0	0	0
278	1	274	281	-1	158	303	11.0	11	Nuc50794	645292	0	0	0		0	0	0	0	0
279	1	275	282	-1	162	277	9.0	11	Nuc51048	735508	0	0	0		0	0	0	0	0
280	1	276	283	-1	151	252	9.0	11	Nuc51320	614555	0	0	0		0	0	0	0	0
281	1	277	284	-1	144	285	7.0	11	Nuc51561	668581	0	0	0		0	0	0	0	0
282	1	278	285	-1	147	264	6.0	11	Nuc51794	662468	0	0	0		0	0	0	0	0
283	1	279	286	-1	157	242	8.0	11	Nuc51999	643466	0	0	0		0	0	0	0	0
284	1	280	287	-1	142	237	11.0	11	Nuc52114	720772	0	0	0		0	0	0	0	0
285	1	281	288	-1	160	245	11.0	11	Nuc52236	817023	0	0	0		0	0	0	0	0
286	1	282	289	-1	158	232	14.0	11	Nuc52305	700768	0	0	0		0	0	0	0	0
287	1	283	290	-1	144	206	13.0	11	Nuc52548	753018	0	0	0		0	0	0	0	0
288	1	284	291	-1	153	218	15.0	11	Nuc52686	626846	0	0	0		0	0	0	0	0
289	1	285	292	-1	138	214	11.0	13	Nuc52824	581878	0	0	0		0	0	0	0	0
290	1	286	293	-1	154	228	10.0	13	Nuc52981	704725	0	0	0		0	0	0	0	0
291	1	287	294	-1	152	213	9.0	11	Nuc53026	641687	0	0	0		0	0	0	0	0
292	1	288	295	-1	33	243	7.0	11	Nuc53235	801982	0	0	0		0	0	0	0	0
293	1	289	296	-1	39	258	8.0	11	Nuc53316	711545	0	0	0		0	0	0	0	0
294	1	290	297	-1	33	263	11.0	13	Nuc53513	929090	0	0	0		0	0	0	0	0
295	1	291	298	-1	39	274	8.0	13	Nuc53700	716674	0	0	0		0	0	0	0	0
296	1	292	299	-1	36	234	11.0	11	Nuc53911	576266	0	0	0		0	0	0	0	0
297	1	293	300	-1	35	248	11.0	11	Nuc54108	861532	0	0	0		0	0	0	0	0
298	1	294	301	-1	47	164	10.0	11	Nuc54268	990286	0	0	0		0	0	0	0	0
299	1	295	302	-1	158	280	19.0	13	Nuc54532	842739	0	0	0		0	0	0	0	0
300	1	296	303	-1	157	263	21.0	11	Nuc54680	582032	0	0	0		0	0	0	0	0
301	1	297	304	-1	44	215	8.0	11	Nuc54878	567668	0	0	0		0	0	0	0	0
302	1	298	305	-1	46	234	8.0	11	Nuc54942	674357	0	0	0		0	0	0	0	0
303	1	299	306	-1	116	188	4.0	13	Nuc55172	767924	0	0	0		0	0	0	0	0
304	1	300	307	-1	118	175	10.0	13	Nuc55339	923612	0	0	0		0	0	0	0	0
305	1	301	308	-1	95	166	11.0	11	Nuc55415	1390766	0	0	0		0	0	0	0	0
306	1	302	309	-1	32	201	13.0	11	Nuc55532	630146	0	0	0		0	0	0	0	0
307	1	303	310	-1	116	264	9.0	13	Nuc55640	697465	0	0	0		0	0	0	0	0
308	1	304	311	-1	114	241	9.0	11	Nuc55714	431583	0	0	0		0	0	0	0	0
309	1	305	312	-1	95	337	24.0	13	Nuc56009	1141950	0	0	0		0	0	0	0	0
310	1	306	313	-1	81	306	23.0	13	Nuc56073	352738	0	0	0		0	0	0	0	0
311	1	307	314	-1	120	238	7.0	15	Nuc56163	951452	0	0	0		0	0	0	0	0
312	1	308	315	-1	159	251	17.0	13	Nuc56336	928305	0	0	0		0	0	0	0	0
313	1	309	316	-1	133	229	14.0	13	Nuc56489	1136412	0	0	0		0	0	0	0	0
314	1	310	317	-1	44	231	16.0	11	Nuc56700	721554	0	0	0		0	0	0	0	0
315	1	311	318	-1	78	187	7.0	11	Nuc56758	618301	0	0	0		0	0	0	0	0
316	1	312	319	-1	132	200	10.0	13	Nuc56881	660989	0	0	0		0	0	0	0	0
317	1	313	320	-1	131	210	19.0	11	Nuc56904	912765	0	0	0		0	0	0	0	0
318	1	314	321	-1	48	260	22.0	13	Nuc57053	663670	0	0	0		0	0	0	0	0
319	1	315	322	-1	70	299	9.0	13	Nuc57185	573766	0	0	0		0	0	0	0	0
320	1	316	323	-1	42	296	11.0	13	Nuc57365	879000	0	0	0		0	0	0	0	0
321	1	317	324	-1	61	193	23.0	11	Nuc57521	820557	0	0	0		0	0	0	0	0
322	1	318	325	-1	84	193	23.0	11	Nuc57545	806579	0	0	0		0	0	0	0	0
323	1	319	326	-1	69	180	22.0	11	Nuc57578	925900	0	0	0		0	0	0	0	0
324	1	320	327	-1	114	208	3.0	11	Nuc57665	653270	0	0	0		0	0	0	0	0
325	1	321	328	-1	105	340	5.0	13	Nuc57848	879955	0	0	0		0	0	0	0	0
326	1	322	329	-1	46	281	6.0	11	Nuc58024	742216	0	0	0		0	0	0	0	0
327	1	323	330	-1	139	248	7.0	11	Nuc58230	645777	0	0	0		0	0	0	0	0
328	1	324	331	-1	50	179	19.0	11	Nuc58304	564593	0	0	0		0	0	0	0	0
329	1	325	332	-1	43	145	15.0	17	Nuc58376	776157	0	0	0		0	0	0	0	0
330	1	326	333	-1	60	193	7.0	11	Nuc58391	572037	0	0	0		0	0	0	0	0
331	1	327	334	-1	162	264	8.0	11	Nuc58461	788381	0	0	0		0	0	0	0	0
332	1	328	335	-1	114	232	23.0	13	Nuc58732	867918	0	0	0		0	0	0	0	0
333	1	-1	336	-1	39	156	11.0	12	Nuc58872	38736	0	0	0		0	0	0	0	0
334	1	-1	337	-1	32	218	14.0	11	Nuc58896	598878	0	0	0		0	0	0	0	0
335	1	-1	338	-1	77	169	20.0	11	Nuc59042	599011	0	0	0		0	0	0	0	0
