# Supplementary material for: A semi-local neighborhood-based framework for probabilistic cell lineage tracing
Source: BMC Bioinformatics. 2014 Jun 25;15:217. doi: 10.1186/1471-2105-15-217 (PMC4085468; doi:10.1186/1471-2105-15-217)
Supplement: Additional file 2 — Example image data, three images with ground truth segmentation. [file 1471-2105-15-217-S2.zip › t161-nuclei]

1	1	1	1	-1	108	254	18.0	15	Nuc362	1177857	0	0	0		0	0	0	0	0
2	1	2	2	-1	114	250	14.0	15	Nuc551	1199329	0	0	0		0	0	0	0	0
3	1	3	3	-1	117	277	16.0	15	Nuc690	1217849	0	0	0		0	0	0	0	0
4	1	4	4	-1	80	240	16.0	13	Nuc890	981213	0	0	0		0	0	0	0	0
5	1	5	5	-1	94	268	21.0	11	Nuc917	1139613	0	0	0		0	0	0	0	0
6	1	6	6	-1	89	268	14.0	13	Nuc1119	601440	0	0	0		0	0	0	0	0
7	1	6	7	-1	95	283	15.0	11	Nuc1249	566311	0	0	0		0	0	0	0	0
8	1	7	8	-1	116	317	19.0	15	Nuc1516	1094020	0	0	0		0	0	0	0	0
9	1	8	9	-1	110	280	20.0	13	Nuc1711	1065621	0	0	0		0	0	0	0	0
10	1	9	10	-1	120	301	19.0	15	Nuc1871	1026132	0	0	0		0	0	0	0	0
11	1	10	11	-1	98	327	17.0	15	Nuc2055	919442	0	0	0		0	0	0	0	0
12	1	11	12	-1	91	309	19.0	13	Nuc2389	1058633	0	0	0		0	0	0	0	0
13	1	12	13	-1	76	287	20.0	13	Nuc2506	1240595	0	0	0		0	0	0	0	0
14	1	13	14	-1	136	253	16.0	13	Nuc2710	874154	0	0	0		0	0	0	0	0
15	1	14	15	-1	144	225	5.0	13	Nuc2891	956823	0	0	0		0	0	0	0	0
16	1	15	16	-1	120	236	12.0	15	Nuc3071	1053462	0	0	0		0	0	0	0	0
17	1	16	17	-1	135	247	12.0	13	Nuc3354	812442	0	0	0		0	0	0	0	0
18	1	17	18	-1	110	179	12.0	11	Nuc3506	502756	0	0	0		0	0	0	0	0
19	1	18	19	-1	112	193	12.0	11	Nuc3554	570756	0	0	0		0	0	0	0	0
20	1	19	20	-1	120	211	11.0	15	Nuc3621	1058228	0	0	0		0	0	0	0	0
21	1	20	21	-1	123	216	14.0	11	Nuc3785	625206	0	0	0		0	0	0	0	0
22	1	21	22	-1	122	195	13.0	11	Nuc3846	533658	0	0	0		0	0	0	0	0
23	1	23	23	-1	93	210	19.0	13	Nuc4129	897661	0	0	0		0	0	0	0	0
24	1	24	24	-1	87	186	20.0	11	Nuc4304	915101	0	0	0		0	0	0	0	0
25	1	25	25	-1	78	181	17.0	13	Nuc4401	766525	0	0	0		0	0	0	0	0
26	1	26	26	-1	84	170	13.0	11	Nuc4528	536081	0	0	0		0	0	0	0	0
27	1	27	27	-1	96	208	15.0	11	Nuc4700	700577	0	0	0		0	0	0	0	0
28	1	28	28	-1	93	190	16.0	13	Nuc4754	797799	0	0	0		0	0	0	0	0
29	1	29	29	-1	90	221	14.0	13	Nuc4896	1147068	0	0	0		0	0	0	0	0
30	1	30	30	-1	96	243	13.0	13	Nuc5105	779584	0	0	0		0	0	0	0	0
31	1	31	31	-1	103	225	11.0	11	Nuc5158	617587	0	0	0		0	0	0	0	0
32	1	32	32	-1	112	267	7.0	13	Nuc5391	899469	0	0	0		0	0	0	0	0
33	1	33	33	-1	122	271	9.0	19	Nuc5585	2517797	0	0	0		0	0	0	0	0
34	1	34	34	-1	74	207	17.0	11	Nuc5943	941920	0	0	0		0	0	0	0	0
35	1	35	35	-1	80	223	19.0	11	Nuc6089	788361	0	0	0		0	0	0	0	0
36	1	36	36	-1	67	196	15.0	13	Nuc6169	1013174	0	0	0		0	0	0	0	0
37	1	37	37	-1	61	181	12.0	9	Nuc6332	343131	0	0	0		0	0	0	0	0
38	1	38	38	-1	69	227	14.0	13	Nuc6444	804751	0	0	0		0	0	0	0	0
39	1	39	39	-1	75	209	14.0	11	Nuc6469	789669	0	0	0		0	0	0	0	0
40	1	40	40	-1	84	235	10.0	13	Nuc6702	703309	0	0	0		0	0	0	0	0
41	1	41	41	-1	86	254	11.0	13	Nuc6873	635251	0	0	0		0	0	0	0	0
42	1	42	42	-1	97	269	9.0	11	Nuc7059	603669	0	0	0		0	0	0	0	0
43	1	43	43	-1	97	256	8.0	11	Nuc7227	654835	0	0	0		0	0	0	0	0
44	1	44	44	-1	92	289	8.0	13	Nuc7511	899349	0	0	0		0	0	0	0	0
45	1	45	45	-1	102	281	6.0	13	Nuc7717	855136	0	0	0		0	0	0	0	0
46	1	46	46	-1	52	202	9.0	11	Nuc7919	609544	0	0	0		0	0	0	0	0
47	1	47	47	-1	56	213	12.0	11	Nuc7977	717828	0	0	0		0	0	0	0	0
48	1	48	48	-1	57	237	10.0	13	Nuc8111	933909	0	0	0		0	0	0	0	0
49	1	49	49	-1	61	243	17.0	15	Nuc8370	884017	0	0	0		0	0	0	0	0
50	1	50	50	-1	51	225	12.0	11	Nuc8675	629532	0	0	0		0	0	0	0	0
51	1	51	51	-1	56	245	12.0	11	Nuc8799	590391	0	0	0		0	0	0	0	0
52	1	52	52	-1	67	254	10.0	13	Nuc8939	834317	0	0	0		0	0	0	0	0
53	1	53	53	-1	67	268	9.0	13	Nuc9218	1098448	0	0	0		0	0	0	0	0
54	1	54	54	-1	53	259	13.0	13	Nuc9417	1170853	0	0	0		0	0	0	0	0
55	1	55	55	-1	61	270	16.0	13	Nuc9595	1097723	0	0	0		0	0	0	0	0
56	1	56	56	-1	53	224	19.0	11	Nuc9930	902836	0	0	0		0	0	0	0	0
57	1	57	57	-1	52	207	21.0	13	Nuc10031	1072346	0	0	0		0	0	0	0	0
58	1	58	58	-1	64	194	20.0	11	Nuc10173	1040564	0	0	0		0	0	0	0	0
59	1	59	59	-1	52	172	17.0	11	Nuc10344	605178	0	0	0		0	0	0	0	0
60	1	60	60	-1	73	165	16.0	11	Nuc10539	866642	0	0	0		0	0	0	0	0
61	1	61	61	-1	114	195	20.0	11	Nuc10777	840164	0	0	0		0	0	0	0	0
62	1	62	62	-1	118	212	21.0	11	Nuc10879	204834	0	0	0		0	0	0	0	0
63	1	63	63	-1	102	181	20.0	13	Nuc11052	983392	0	0	0		0	0	0	0	0
64	1	64	64	-1	87	171	22.0	11	Nuc11106	839330	0	0	0		0	0	0	0	0
65	1	65	65	-1	111	175	16.0	11	Nuc11249	869317	0	0	0		0	0	0	0	0
66	1	66	66	-1	122	181	16.0	13	Nuc11356	895235	0	0	0		0	0	0	0	0
67	1	67	67	-1	99	169	17.0	15	Nuc11485	964780	0	0	0		0	0	0	0	0
68	1	68	68	-1	94	161	15.0	11	Nuc11741	569795	0	0	0		0	0	0	0	0
69	1	69	69	-1	44	196	15.0	13	Nuc11959	953030	0	0	0		0	0	0	0	0
70	1	70	70	-1	48	183	15.0	13	Nuc11999	910581	0	0	0		0	0	0	0	0
71	1	71	71	-1	41	196	11.0	13	Nuc12150	928095	0	0	0		0	0	0	0	0
72	1	72	72	-1	38	183	12.0	11	Nuc12283	474310	0	0	0		0	0	0	0	0
73	1	73	73	-1	48	179	9.0	11	Nuc12465	656145	0	0	0		0	0	0	0	0
74	1	74	74	-1	45	200	6.0	11	Nuc12590	700954	0	0	0		0	0	0	0	0
75	1	75	75	-1	59	168	14.0	11	Nuc12823	679098	0	0	0		0	0	0	0	0
76	1	76	76	-1	47	176	12.0	11	Nuc12918	767554	0	0	0		0	0	0	0	0
77	1	77	77	-1	76	160	14.0	13	Nuc13168	1032508	0	0	0		0	0	0	0	0
78	1	78	78	-1	87	161	8.0	13	Nuc13367	726949	0	0	0		0	0	0	0	0
79	1	79	79	-1	62	167	10.0	11	Nuc13520	837035	0	0	0		0	0	0	0	0
80	1	80	80	-1	119	168	12.0	11	Nuc13779	678873	0	0	0		0	0	0	0	0
81	1	81	81	-1	111	159	11.0	9	Nuc13801	597747	0	0	0		0	0	0	0	0
82	1	82	82	-1	137	188	10.0	11	Nuc13954	818800	0	0	0		0	0	0	0	0
83	1	83	83	-1	129	178	11.0	11	Nuc14003	807049	0	0	0		0	0	0	0	0
84	1	84	84	-1	134	210	6.0	11	Nuc14181	874477	0	0	0		0	0	0	0	0
85	1	85	85	-1	125	205	4.0	13	Nuc14479	790162	0	0	0		0	0	0	0	0
86	1	86	86	-1	128	194	7.0	11	Nuc14743	784964	0	0	0		0	0	0	0	0
87	1	87	87	-1	129	237	4.0	11	Nuc14965	1025065	0	0	0		0	0	0	0	0
88	1	88	88	-1	130	222	4.0	13	Nuc15145	776008	0	0	0		0	0	0	0	0
89	1	89	89	-1	95	201	4.0	11	Nuc15396	659430	0	0	0		0	0	0	0	0
90	1	90	90	-1	106	206	9.0	11	Nuc15542	823076	0	0	0		0	0	0	0	0
91	1	91	91	-1	99	215	4.0	11	Nuc15662	712397	0	0	0		0	0	0	0	0
92	1	92	92	-1	103	229	5.0	13	Nuc15893	763980	0	0	0		0	0	0	0	0
93	1	93	93	-1	108	219	8.0	13	Nuc16015	900883	0	0	0		0	0	0	0	0
94	1	94	94	-1	94	188	7.0	13	Nuc16179	1128931	0	0	0		0	0	0	0	0
95	1	95	95	-1	80	176	8.0	13	Nuc16296	825412	0	0	0		0	0	0	0	0
96	1	96	96	-1	108	181	6.0	11	Nuc16554	773527	0	0	0		0	0	0	0	0
97	1	97	97	-1	115	196	8.0	11	Nuc16753	880698	0	0	0		0	0	0	0	0
98	1	98	98	-1	86	173	4.0	11	Nuc16956	709072	0	0	0		0	0	0	0	0
99	1	99	99	-1	98	184	3.0	13	Nuc17034	782550	0	0	0		0	0	0	0	0
100	1	100	100	-1	69	303	15.0	13	Nuc17284	483173	0	0	0		0	0	0	0	0
101	1	101	101	-1	62	286	14.0	13	Nuc17353	791583	0	0	0		0	0	0	0	0
102	1	102	102	-1	55	274	12.0	11	Nuc17477	321527	0	0	0		0	0	0	0	0
103	1	103	103	-1	135	288	16.0	15	Nuc17639	794699	0	0	0		0	0	0	0	0
104	1	104	104	-1	145	275	14.0	15	Nuc17738	904162	0	0	0		0	0	0	0	0
105	1	105	105	-1	136	278	10.0	13	Nuc18052	684092	0	0	0		0	0	0	0	0
106	1	106	106	-1	141	260	13.0	13	Nuc18136	570722	0	0	0		0	0	0	0	0
107	1	107	107	-1	97	309	12.0	17	Nuc18312	1476161	0	0	0		0	0	0	0	0
108	1	108	108	-1	108	285	10.0	13	Nuc18521	1205655	0	0	0		0	0	0	0	0
109	1	109	109	-1	129	330	11.0	13	Nuc18783	618312	0	0	0		0	0	0	0	0
110	1	109	110	-1	121	330	8.0	11	Nuc18914	485744	0	0	0		0	0	0	0	0
111	1	110	111	-1	137	320	12.0	13	Nuc19021	818790	0	0	0		0	0	0	0	0
112	1	111	112	-1	134	303	13.0	13	Nuc19168	818072	0	0	0		0	0	0	0	0
113	1	112	113	-1	123	296	10.0	13	Nuc19374	1107429	0	0	0		0	0	0	0	0
114	1	113	114	-1	141	350	11.0	13	Nuc19885	775180	0	0	0		0	0	0	0	0
115	1	114	115	-1	130	347	5.0	11	Nuc19949	418899	0	0	0		0	0	0	0	0
116	1	115	116	-1	125	359	12.0	13	Nuc20067	714303	0	0	0		0	0	0	0	0
117	1	116	117	-1	129	342	22.0	15	Nuc20319	1223291	0	0	0		0	0	0	0	0
118	1	117	118	-1	128	354	17.0	13	Nuc20419	1007718	0	0	0		0	0	0	0	0
119	1	118	119	-1	114	300	23.0	13	Nuc20538	1064224	0	0	0		0	0	0	0	0
120	1	119	120	-1	124	324	23.0	15	Nuc20642	1027734	0	0	0		0	0	0	0	0
121	1	120	121	-1	99	349	22.0	13	Nuc20813	1048406	0	0	0		0	0	0	0	0
122	1	121	122	-1	110	357	19.0	15	Nuc20895	1252170	0	0	0		0	0	0	0	0
123	1	122	123	-1	99	366	14.0	13	Nuc21062	963585	0	0	0		0	0	0	0	0
124	1	123	124	-1	111	363	11.0	13	Nuc21176	881990	0	0	0		0	0	0	0	0
125	1	124	125	-1	117	345	5.0	11	Nuc21314	618805	0	0	0		0	0	0	0	0
126	1	125	126	-1	78	317	14.0	13	Nuc21638	881990	0	0	0		0	0	0	0	0
127	1	126	127	-1	83	338	13.0	13	Nuc21754	845525	0	0	0		0	0	0	0	0
128	1	127	128	-1	95	344	12.0	11	Nuc22003	781577	0	0	0		0	0	0	0	0
129	1	128	129	-1	109	342	8.0	11	Nuc22065	661480	0	0	0		0	0	0	0	0
130	1	129	130	-1	87	305	9.0	11	Nuc22302	563371	0	0	0		0	0	0	0	0
131	1	129	131	-1	80	301	10.0	11	Nuc22537	683251	0	0	0		0	0	0	0	0
132	1	130	132	-1	87	324	9.0	13	Nuc22812	1099621	0	0	0		0	0	0	0	0
133	1	131	133	-1	127	284	23.0	13	Nuc23106	1058472	0	0	0		0	0	0	0	0
134	1	132	134	-1	135	304	23.0	11	Nuc23257	842683	0	0	0		0	0	0	0	0
135	1	133	135	-1	125	268	23.0	13	Nuc23442	1014641	0	0	0		0	0	0	0	0
136	1	134	136	-1	108	253	23.0	11	Nuc23588	899479	0	0	0		0	0	0	0	0
137	1	135	137	-1	142	339	16.0	13	Nuc23798	762365	0	0	0		0	0	0	0	0
138	1	136	138	-1	145	311	21.0	13	Nuc23938	676041	0	0	0		0	0	0	0	0
139	1	137	139	-1	146	298	20.0	11	Nuc24128	834240	0	0	0		0	0	0	0	0
140	1	138	140	-1	152	277	22.0	13	Nuc24270	957165	0	0	0		0	0	0	0	0
141	1	139	141	-1	78	350	18.0	11	Nuc24510	878104	0	0	0		0	0	0	0	0
142	1	140	142	-1	66	324	19.0	13	Nuc24636	908084	0	0	0		0	0	0	0	0
143	1	141	143	-1	51	316	17.0	13	Nuc24747	791269	0	0	0		0	0	0	0	0
144	1	142	144	-1	59	307	21.0	13	Nuc24968	694134	0	0	0		0	0	0	0	0
145	1	143	145	-1	66	283	23.0	13	Nuc25117	893877	0	0	0		0	0	0	0	0
146	1	144	146	-1	50	284	22.0	13	Nuc25236	1251290	0	0	0		0	0	0	0	0
147	1	145	147	-1	60	263	23.0	11	Nuc25326	744726	0	0	0		0	0	0	0	0
148	1	146	148	-1	50	242	22.0	13	Nuc25585	872557	0	0	0		0	0	0	0	0
149	1	147	149	-1	42	226	23.0	11	Nuc25637	712382	0	0	0		0	0	0	0	0
150	1	148	150	-1	45	269	21.0	13	Nuc25777	915327	0	0	0		0	0	0	0	0
151	1	149	151	-1	55	209	23.0	13	Nuc25904	1160834	0	0	0		0	0	0	0	0
152	1	150	152	-1	66	235	23.0	11	Nuc26078	974573	0	0	0		0	0	0	0	0
153	1	151	153	-1	63	221	23.0	11	Nuc26261	792600	0	0	0		0	0	0	0	0
154	1	152	154	-1	62	177	19.0	13	Nuc26471	809043	0	0	0		0	0	0	0	0
155	1	153	155	-1	84	209	24.0	11	Nuc26684	569378	0	0	0		0	0	0	0	0
156	1	154	156	-1	88	237	22.0	13	Nuc26854	1236170	0	0	0		0	0	0	0	0
157	1	155	157	-1	79	218	23.0	11	Nuc27045	1068847	0	0	0		0	0	0	0	0
158	1	156	158	-1	95	271	23.0	13	Nuc27150	1138620	0	0	0		0	0	0	0	0
159	1	157	159	-1	77	255	24.0	15	Nuc27251	1250922	0	0	0		0	0	0	0	0
160	1	158	160	-1	67	346	11.0	11	Nuc27532	773020	0	0	0		0	0	0	0	0
161	1	159	161	-1	55	328	13.0	11	Nuc27680	690324	0	0	0		0	0	0	0	0
162	1	160	162	-1	57	321	11.0	13	Nuc27869	739436	0	0	0		0	0	0	0	0
163	1	161	163	-1	104	354	6.0	11	Nuc28087	639011	0	0	0		0	0	0	0	0
164	1	162	164	-1	87	352	8.0	11	Nuc28231	703272	0	0	0		0	0	0	0	0
165	1	163	165	-1	73	342	8.0	11	Nuc28345	731250	0	0	0		0	0	0	0	0
166	1	164	166	-1	64	331	9.0	11	Nuc28515	674200	0	0	0		0	0	0	0	0
167	1	165	167	-1	91	360	10.0	11	Nuc28774	708659	0	0	0		0	0	0	0	0
168	1	166	168	-1	80	357	14.0	11	Nuc28952	866647	0	0	0		0	0	0	0	0
169	1	167	169	-1	65	336	16.0	13	Nuc29142	676201	0	0	0		0	0	0	0	0
170	1	168	170	-1	68	351	14.0	11	Nuc29294	614067	0	0	0		0	0	0	0	0
171	1	169	171	-1	47	287	18.0	13	Nuc29511	864784	0	0	0		0	0	0	0	0
172	1	170	172	-1	44	301	20.0	13	Nuc29748	969200	0	0	0		0	0	0	0	0
173	1	171	173	-1	38	279	18.0	11	Nuc29899	746004	0	0	0		0	0	0	0	0
174	1	172	174	-1	38	293	15.0	11	Nuc30065	677193	0	0	0		0	0	0	0	0
175	1	173	175	-1	45	309	13.0	13	Nuc30210	977738	0	0	0		0	0	0	0	0
176	1	174	176	-1	37	213	9.0	11	Nuc30420	747579	0	0	0		0	0	0	0	0
177	1	175	177	-1	35	195	8.0	11	Nuc30439	689879	0	0	0		0	0	0	0	0
178	1	176	178	-1	27	232	14.0	11	Nuc30596	691344	0	0	0		0	0	0	0	0
179	1	177	179	-1	34	222	12.0	11	Nuc30775	528968	0	0	0		0	0	0	0	0
180	1	178	180	-1	40	207	15.0	11	Nuc30999	651923	0	0	0		0	0	0	0	0
181	1	179	181	-1	41	220	16.0	11	Nuc31086	653484	0	0	0		0	0	0	0	0
182	1	180	182	-1	39	246	16.0	11	Nuc31291	1026047	0	0	0		0	0	0	0	0
183	1	181	183	-1	49	309	9.0	11	Nuc31403	858662	0	0	0		0	0	0	0	0
184	1	182	184	-1	35	279	13.0	13	Nuc31592	989316	0	0	0		0	0	0	0	0
185	1	183	185	-1	31	267	16.0	13	Nuc31790	888226	0	0	0		0	0	0	0	0
186	1	184	186	-1	27	252	16.0	11	Nuc31876	694774	0	0	0		0	0	0	0	0
187	1	185	187	-1	41	199	19.0	11	Nuc32090	1005947	0	0	0		0	0	0	0	0
188	1	186	188	-1	37	214	20.0	11	Nuc32183	961275	0	0	0		0	0	0	0	0
189	1	187	189	-1	33	229	19.0	11	Nuc32314	880102	0	0	0		0	0	0	0	0
190	1	188	190	-1	40	244	20.0	11	Nuc32370	985123	0	0	0		0	0	0	0	0
191	1	189	191	-1	74	172	11.0	11	Nuc32556	621155	0	0	0		0	0	0	0	0
192	1	190	192	-1	85	186	13.0	11	Nuc32700	795651	0	0	0		0	0	0	0	0
193	1	191	193	-1	70	169	7.0	11	Nuc32897	719009	0	0	0		0	0	0	0	0
194	1	192	194	-1	72	198	6.0	13	Nuc33115	862183	0	0	0		0	0	0	0	0
195	1	193	195	-1	66	185	7.0	11	Nuc33190	773118	0	0	0		0	0	0	0	0
196	1	194	196	-1	63	217	5.0	11	Nuc33364	749178	0	0	0		0	0	0	0	0
197	1	195	197	-1	59	203	5.0	11	Nuc33530	730066	0	0	0		0	0	0	0	0
198	1	196	198	-1	69	222	10.0	13	Nuc33764	901828	0	0	0		0	0	0	0	0
199	1	197	199	-1	72	242	12.0	11	Nuc33899	877671	0	0	0		0	0	0	0	0
200	1	198	200	-1	63	193	11.0	11	Nuc34115	719972	0	0	0		0	0	0	0	0
201	1	199	201	-1	72	206	11.0	13	Nuc34196	810728	0	0	0		0	0	0	0	0
202	1	200	202	-1	97	202	12.0	13	Nuc34297	899260	0	0	0		0	0	0	0	0
203	1	201	203	-1	92	216	12.0	13	Nuc34464	1056825	0	0	0		0	0	0	0	0
204	1	202	204	-1	87	199	10.0	13	Nuc34746	765235	0	0	0		0	0	0	0	0
205	1	203	205	-1	55	230	5.0	11	Nuc34958	774480	0	0	0		0	0	0	0	0
206	1	204	206	-1	46	217	6.0	11	Nuc35224	853116	0	0	0		0	0	0	0	0
207	1	205	207	-1	52	239	4.0	13	Nuc35581	934160	0	0	0		0	0	0	0	0
208	1	206	208	-1	48	253	5.0	13	Nuc35661	880004	0	0	0		0	0	0	0	0
209	1	207	209	-1	79	245	3.0	13	Nuc35979	781890	0	0	0		0	0	0	0	0
210	1	208	210	-1	69	234	4.0	11	Nuc36202	728741	0	0	0		0	0	0	0	0
211	1	209	211	-1	58	260	3.0	13	Nuc36415	824722	0	0	0		0	0	0	0	0
212	1	210	212	-1	74	270	3.0	13	Nuc36510	857815	0	0	0		0	0	0	0	0
213	1	211	213	-1	85	253	6.0	13	Nuc36702	961226	0	0	0		0	0	0	0	0
214	1	212	214	-1	78	237	7.0	11	Nuc36841	815449	0	0	0		0	0	0	0	0
215	1	213	215	-1	98	244	5.0	13	Nuc37163	851571	0	0	0		0	0	0	0	0
216	1	214	216	-1	86	229	4.0	13	Nuc37343	795235	0	0	0		0	0	0	0	0
217	1	215	217	-1	81	208	4.0	11	Nuc37517	557736	0	0	0		0	0	0	0	0
218	1	216	218	-1	78	221	4.0	11	Nuc37580	630339	0	0	0		0	0	0	0	0
219	1	217	219	-1	85	221	8.0	13	Nuc37742	785870	0	0	0		0	0	0	0	0
220	1	218	220	-1	71	213	7.0	11	Nuc37826	527925	0	0	0		0	0	0	0	0
221	1	219	221	-1	66	257	6.0	11	Nuc38050	749466	0	0	0		0	0	0	0	0
222	1	220	222	-1	66	273	6.0	11	Nuc38290	765349	0	0	0		0	0	0	0	0
223	1	221	223	-1	79	294	4.0	11	Nuc38459	651619	0	0	0		0	0	0	0	0
224	1	222	224	-1	76	279	5.0	13	Nuc38730	806010	0	0	0		0	0	0	0	0
225	1	223	225	-1	100	309	4.0	13	Nuc39003	817752	0	0	0		0	0	0	0	0
226	1	224	226	-1	97	293	4.0	13	Nuc39166	792906	0	0	0		0	0	0	0	0
227	1	225	227	-1	96	275	4.0	13	Nuc39267	663936	0	0	0		0	0	0	0	0
228	1	226	228	-1	86	260	3.0	13	Nuc39476	816052	0	0	0		0	0	0	0	0
229	1	227	229	-1	99	318	5.0	13	Nuc39679	773351	0	0	0		0	0	0	0	0
230	1	228	230	-1	85	322	4.0	11	Nuc39906	797971	0	0	0		0	0	0	0	0
231	1	229	231	-1	79	308	4.0	11	Nuc40131	650861	0	0	0		0	0	0	0	0
232	1	230	232	-1	97	343	6.0	11	Nuc40354	757185	0	0	0		0	0	0	0	0
233	1	231	233	-1	88	340	5.0	11	Nuc40423	644758	0	0	0		0	0	0	0	0
234	1	232	234	-1	74	333	5.0	11	Nuc40517	639494	0	0	0		0	0	0	0	0
235	1	233	235	-1	68	317	5.0	11	Nuc40768	607025	0	0	0		0	0	0	0	0
236	1	234	236	-1	52	261	9.0	13	Nuc41061	829168	0	0	0		0	0	0	0	0
237	1	235	237	-1	43	269	5.0	11	Nuc41097	634704	0	0	0		0	0	0	0	0
238	1	236	238	-1	60	290	4.0	11	Nuc41261	650079	0	0	0		0	0	0	0	0
239	1	237	239	-1	64	302	4.0	11	Nuc41343	705485	0	0	0		0	0	0	0	0
240	1	238	240	-1	50	296	7.0	11	Nuc41595	644279	0	0	0		0	0	0	0	0
241	1	239	241	-1	63	328	7.0	11	Nuc41891	940992	0	0	0		0	0	0	0	0
242	1	240	242	-1	58	309	6.0	11	Nuc42015	695158	0	0	0		0	0	0	0	0
243	1	241	243	-1	137	246	20.0	11	Nuc42253	716746	0	0	0		0	0	0	0	0
244	1	242	244	-1	142	263	20.0	11	Nuc42405	831967	0	0	0		0	0	0	0	0
245	1	243	245	-1	154	332	13.0	13	Nuc42528	810274	0	0	0		0	0	0	0	0
246	1	244	246	-1	149	340	11.0	11	Nuc42679	770354	0	0	0		0	0	0	0	0
247	1	245	247	-1	156	327	15.0	13	Nuc42950	916354	0	0	0		0	0	0	0	0
248	1	246	248	-1	152	321	17.0	15	Nuc43100	834138	0	0	0		0	0	0	0	0
249	1	247	249	-1	129	335	4.0	11	Nuc43339	633905	0	0	0		0	0	0	0	0
250	1	248	250	-1	145	335	7.0	11	Nuc43408	857137	0	0	0		0	0	0	0	0
251	1	249	251	-1	148	320	9.0	11	Nuc43702	687543	0	0	0		0	0	0	0	0
252	1	250	252	-1	157	309	14.0	11	Nuc43923	908818	0	0	0		0	0	0	0	0
253	1	251	253	-1	159	295	17.0	13	Nuc44072	1085270	0	0	0		0	0	0	0	0
254	1	252	254	-1	161	293	13.0	13	Nuc44261	1060397	0	0	0		0	0	0	0	0
255	1	253	255	-1	167	277	13.0	11	Nuc44410	785478	0	0	0		0	0	0	0	0
256	1	254	256	-1	150	239	19.0	13	Nuc44668	1116254	0	0	0		0	0	0	0	0
257	1	255	257	-1	154	218	20.0	11	Nuc44706	777574	0	0	0		0	0	0	0	0
258	1	256	258	-1	161	262	12.0	13	Nuc44898	1061830	0	0	0		0	0	0	0	0
259	1	257	259	-1	141	220	22.0	13	Nuc45116	1002755	0	0	0		0	0	0	0	0
260	1	258	260	-1	141	204	22.0	13	Nuc45279	1090208	0	0	0		0	0	0	0	0
261	1	259	261	-1	124	184	21.0	11	Nuc45486	1021107	0	0	0		0	0	0	0	0
262	1	260	262	-1	129	194	23.0	13	Nuc45542	1229108	0	0	0		0	0	0	0	0
263	1	261	263	-1	102	185	22.0	11	Nuc45725	1159572	0	0	0		0	0	0	0	0
264	1	262	264	-1	101	198	23.0	13	Nuc45767	991034	0	0	0		0	0	0	0	0
265	1	263	265	-1	103	223	23.0	13	Nuc45931	1112894	0	0	0		0	0	0	0	0
266	1	264	266	-1	97	210	22.0	11	Nuc46038	1085379	0	0	0		0	0	0	0	0
267	1	265	267	-1	119	212	23.0	11	Nuc46167	1442262	0	0	0		0	0	0	0	0
268	1	266	268	-1	127	252	23.0	13	Nuc46289	1091176	0	0	0		0	0	0	0	0
269	1	267	269	-1	130	239	23.0	11	Nuc46339	852175	0	0	0		0	0	0	0	0
270	1	268	270	-1	142	216	16.0	11	Nuc46610	730185	0	0	0		0	0	0	0	0
271	1	269	271	-1	144	229	17.0	13	Nuc46692	1022458	0	0	0		0	0	0	0	0
272	1	270	272	-1	129	193	17.0	11	Nuc46957	880537	0	0	0		0	0	0	0	0
273	1	271	273	-1	143	186	16.0	11	Nuc47124	777889	0	0	0		0	0	0	0	0
274	1	272	274	-1	132	179	14.0	11	Nuc47176	904085	0	0	0		0	0	0	0	0
275	1	273	275	-1	137	198	14.0	11	Nuc47317	937252	0	0	0		0	0	0	0	0
276	1	274	276	-1	147	201	16.0	11	Nuc47392	739011	0	0	0		0	0	0	0	0
277	1	275	277	-1	134	256	4.0	11	Nuc47587	744861	0	0	0		0	0	0	0	0
278	1	276	278	-1	132	237	7.0	11	Nuc47840	707313	0	0	0		0	0	0	0	0
279	1	277	279	-1	113	269	4.0	9	Nuc48010	1045797	0	0	0		0	0	0	0	0
280	1	278	280	-1	116	253	4.0	15	Nuc48072	981468	0	0	0		0	0	0	0	0
281	1	279	281	-1	119	285	4.0	13	Nuc48309	582209	0	0	0		0	0	0	0	0
282	1	280	282	-1	115	301	4.0	13	Nuc48457	745426	0	0	0		0	0	0	0	0
283	1	281	283	-1	136	303	5.0	11	Nuc48756	714672	0	0	0		0	0	0	0	0
284	1	282	284	-1	130	271	4.0	11	Nuc48971	653690	0	0	0		0	0	0	0	0
285	1	283	285	-1	131	290	5.0	11	Nuc49108	685062	0	0	0		0	0	0	0	0
286	1	284	286	-1	114	321	5.0	11	Nuc49382	764097	0	0	0		0	0	0	0	0
287	1	285	287	-1	122	311	5.0	11	Nuc49570	646421	0	0	0		0	0	0	0	0
288	1	286	288	-1	128	324	4.0	9	Nuc49874	639749	0	0	0		0	0	0	0	0
289	1	287	289	-1	139	320	6.0	13	Nuc50014	801068	0	0	0		0	0	0	0	0
290	1	288	290	-1	155	290	6.0	13	Nuc50261	824948	0	0	0		0	0	0	0	0
291	1	289	291	-1	149	306	7.0	11	Nuc50425	743870	0	0	0		0	0	0	0	0
292	1	290	292	-1	159	297	9.0	11	Nuc50598	723820	0	0	0		0	0	0	0	0
293	1	291	293	-1	153	308	10.0	11	Nuc50804	914192	0	0	0		0	0	0	0	0
294	1	292	294	-1	158	282	8.0	13	Nuc51058	838477	0	0	0		0	0	0	0	0
295	1	293	295	-1	150	255	7.0	11	Nuc51330	650396	0	0	0		0	0	0	0	0
296	1	294	296	-1	143	285	5.0	11	Nuc51571	650839	0	0	0		0	0	0	0	0
297	1	295	297	-1	145	269	5.0	11	Nuc51804	647314	0	0	0		0	0	0	0	0
298	1	296	298	-1	155	241	7.0	11	Nuc52009	705772	0	0	0		0	0	0	0	0
299	1	297	299	-1	141	237	9.0	11	Nuc52124	734608	0	0	0		0	0	0	0	0
300	1	298	300	-1	157	243	11.0	11	Nuc52246	907802	0	0	0		0	0	0	0	0
301	1	299	301	-1	156	234	14.0	11	Nuc52315	911025	0	0	0		0	0	0	0	0
302	1	300	302	-1	139	204	12.0	13	Nuc52558	1058230	0	0	0		0	0	0	0	0
303	1	301	303	-1	151	217	13.0	13	Nuc52696	989732	0	0	0		0	0	0	0	0
304	1	302	304	-1	139	215	9.0	13	Nuc52834	811989	0	0	0		0	0	0	0	0
305	1	303	305	-1	154	231	10.0	11	Nuc52991	707809	0	0	0		0	0	0	0	0
306	1	304	306	-1	154	219	9.0	11	Nuc53036	716598	0	0	0		0	0	0	0	0
307	1	305	307	-1	33	241	8.0	11	Nuc53245	744613	0	0	0		0	0	0	0	0
308	1	306	308	-1	33	257	8.0	11	Nuc53326	698682	0	0	0		0	0	0	0	0
309	1	307	309	-1	36	263	12.0	13	Nuc53523	902321	0	0	0		0	0	0	0	0
310	1	308	310	-1	38	273	9.0	13	Nuc53710	766848	0	0	0		0	0	0	0	0
311	1	309	311	-1	36	234	11.0	13	Nuc53921	804132	0	0	0		0	0	0	0	0
312	1	310	312	-1	33	249	12.0	11	Nuc54118	724977	0	0	0		0	0	0	0	0
313	1	311	313	-1	47	164	10.0	11	Nuc54278	926573	0	0	0		0	0	0	0	0
314	1	312	314	-1	162	278	18.0	13	Nuc54542	874531	0	0	0		0	0	0	0	0
315	1	313	315	-1	156	260	20.0	11	Nuc54690	756371	0	0	0		0	0	0	0	0
316	1	314	316	-1	47	225	9.0	13	Nuc54888	741449	0	0	0		0	0	0	0	0
317	1	315	317	-1	45	243	7.0	11	Nuc54952	684572	0	0	0		0	0	0	0	0
318	1	316	318	-1	110	195	4.0	13	Nuc55182	810398	0	0	0		0	0	0	0	0
319	1	317	319	-1	117	175	8.0	13	Nuc55349	796313	0	0	0		0	0	0	0	0
320	1	318	320	-1	101	166	8.0	11	Nuc55425	719199	0	0	0		0	0	0	0	0
321	1	319	321	-1	31	206	12.0	11	Nuc55542	686494	0	0	0		0	0	0	0	0
322	1	320	322	-1	116	258	9.0	11	Nuc55650	798204	0	0	0		0	0	0	0	0
323	1	321	323	-1	107	240	10.0	11	Nuc55724	637893	0	0	0		0	0	0	0	0
324	1	322	324	-1	85	335	24.0	15	Nuc56019	1062855	0	0	0		0	0	0	0	0
325	1	323	325	-1	74	310	23.0	13	Nuc56083	1143204	0	0	0		0	0	0	0	0
326	1	324	326	-1	117	238	8.0	15	Nuc56173	1084926	0	0	0		0	0	0	0	0
327	1	325	327	-1	158	250	16.0	13	Nuc56346	757170	0	0	0		0	0	0	0	0
328	1	326	328	-1	134	227	13.0	13	Nuc56499	1068587	0	0	0		0	0	0	0	0
329	1	327	329	-1	40	232	16.0	11	Nuc56710	732257	0	0	0		0	0	0	0	0
330	1	328	330	-1	75	187	10.0	11	Nuc56768	729934	0	0	0		0	0	0	0	0
331	1	329	331	-1	136	203	9.0	13	Nuc56891	784498	0	0	0		0	0	0	0	0
332	1	330	332	-1	135	205	19.0	13	Nuc56914	999763	0	0	0		0	0	0	0	0
333	1	331	333	-1	50	254	22.0	13	Nuc57063	819866	0	0	0		0	0	0	0	0
334	1	332	334	-1	69	287	10.0	13	Nuc57195	621054	0	0	0		0	0	0	0	0
335	1	333	335	-1	43	296	10.0	13	Nuc57375	820645	0	0	0		0	0	0	0	0
336	1	334	336	-1	62	196	23.0	11	Nuc57531	851691	0	0	0		0	0	0	0	0
337	1	335	337	-1	84	186	23.0	11	Nuc57555	1071674	0	0	0		0	0	0	0	0
338	1	336	338	-1	68	182	23.0	13	Nuc57588	1057641	0	0	0		0	0	0	0	0
339	1	337	339	-1	112	215	4.0	11	Nuc57675	648273	0	0	0		0	0	0	0	0
340	1	338	340	-1	107	331	6.0	11	Nuc57858	624080	0	0	0		0	0	0	0	0
341	1	339	341	-1	50	281	6.0	13	Nuc58034	705253	0	0	0		0	0	0	0	0
342	1	340	342	-1	135	251	7.0	11	Nuc58240	726236	0	0	0		0	0	0	0	0
343	1	341	343	-1	48	187	18.0	11	Nuc58314	932926	0	0	0		0	0	0	0	0
344	1	342	-1	-1	41	145	16.0	15	Nuc58386	537131	0	0	0		0	0	0	0	0
345	1	343	344	-1	57	184	6.0	11	Nuc58401	854268	0	0	0		0	0	0	0	0
346	1	344	345	-1	159	267	8.0	11	Nuc58471	709635	0	0	0		0	0	0	0	0
347	1	345	346	-1	125	226	23.0	13	Nuc58742	1011861	0	0	0		0	0	0	0	0
348	1	346	347	-1	39	155	11.0	9	Nuc58882	162763	0	0	0		0	0	0	0	0
349	1	347	348	-1	28	216	14.0	11	Nuc58906	748297	0	0	0		0	0	0	0	0
350	1	348	349	-1	81	165	19.0	13	Nuc59052	928426	0	0	0		0	0	0	0	0
351	1	349	350	-1	126	351	8.0	13	Nuc59109	810115	0	0	0		0	0	0	0	0
352	1	350	351	-1	104	226	16.0	13	Nuc59253	925960	0	0	0		0	0	0	0	0
353	1	351	352	-1	77	199	22.0	11	Nuc59361	758377	0	0	0		0	0	0	0	0
354	1	352	353	-1	126	310	9.0	15	Nuc59461	2885570	0	0	0		0	0	0	0	0
355	1	353	354	-1	98	164	12.0	11	Nuc59555	1013086	0	0	0		0	0	0	0	0
356	1	354	355	-1	83	255	15.0	11	Nuc59630	624362	0	0	0		0	0	0	0	0
357	1	355	356	-1	120	332	14.0	13	Nuc59643	985787	0	0	0		0	0	0	0	0
358	1	356	357	-1	122	223	18.0	13	Nuc59708	786347	0	0	0		0	0	0	0	0
